# Supplementary material for: Comparison of three different screw trajectories in osteoporotic vertebrae: a biomechanical investigation
Source: BMC Musculoskelet Disord. 2021 May 5;22:418. doi: 10.1186/s12891-021-04254-0 (PMC8101169; doi:10.1186/s12891-021-04254-0)
Supplement: Supplementary file 1 — Additional file 1: Supplement 1–3. The data of each vertebra. [file 12891_2021_4254_MOESM1_ESM.xlsx]

## Sheet: Supplement 01
Cadaver ID	L1 (Dynamic)			L2 (Static)			L3 (Dynamic)			L4 (Static)
	BMD in g/cm²	Pull-out force in N		BMD in g/cm²	Pull-out force in N		BMD in g/cm²	Pull-out force in N		BMD in g/cm²	Pull-out force in N
		CBT	MC		CBT	MC		CBT	MC		CBT	MC
01	0.770	774.2	902.8	0.808	909.3	767.1	1057	262.1	370.6	1057	1150.4	-
02	0.699	75.2	241.3	0.753	989.6	1101.6	0.834	-	906.9	0.806	586.0	-
05	0.875	-	238.2	0.937	247.9	555.7	1073	-	-	1073	348.1	450.7
06	0.633	-	109.3	0.731	437.9	327.5	0.785	493.4	-	0.785	261.5	675.4
08	0.784	-	203.7	0.783	321.7	494.1	0.811	-	622.1	0.810	626.5	458.5

## Sheet: Supplement 02
Cadaver ID	L1 (Dynamic)			L2 (Static)			L3 (Dynamic)			L4 (Static)
	BMD in g/cm²	Pull-out force in N		BMD in g/cm²	Pull-out force in N		BMD in g/cm²	Pull-out force in N		BMD in g/cm²	Pull-out force in N
		TT	MC		TT	MC		TT	MC		TT	MC
03	0.992	1593.0	1500.9	1039	-	1304.8	1039	1369.0	787.2	1067	1248.3	1307.3
04	0.696	1074.8	-	0.731	664.2	334.3	0.730	1012.6	-	0.803	983.9	519.7
07	0.587	732.2	-	0.651	676.5	393.0	0.639	313.3	248.1	0.717	661.6	703.4
09	0.657	1078.2	1149.9	0.751	1231.4	249.6	-	-	-	-	-	-
10	0.757	1486.7	134.7	0.903	1442.0	516.8	0.883	252.3	466.1	0.883	-	890.1

## Sheet: Supplement 03
Cadaver ID	L5 (Dynamic)
	BMD in g/cm²	Pull-out force in N
		TT	MC
05	1073	1729.8	793.2
07	0.717	1318.1	-
09	0.924	1927.8	948.3
10	-	1576.0	1139.2
